# Supplementary material for: Patient-Reported Outcome Measures of Psychosocial Quality of Life in Oropharyngeal Cancer Patients: A Scoping Review
Source: J Clin Med. 2023 Mar 8;12(6):2122. doi: 10.3390/jcm12062122 (PMC10057395; doi:10.3390/jcm12062122)
Supplement: Supplementary file 1 [file jcm-12-02122-s001.zip]

Archive with 1 entries (1 files):
- jcm-2164143-supplementary.pdf
